# Supplementary material for: Identification of loci and candidate gene GmSPX-RING1 responsible for phosphorus efficiency in soybean via genome-wide association analysis
Source: BMC Genomics. 2020 Oct 19;21:725. doi: 10.1186/s12864-020-07143-3 (PMC7574279; doi:10.1186/s12864-020-07143-3)
Supplement: Supplementary file 2 — Additional file 2: Table S1. Correlation coefficients of three P-efficiency traits in natural population under two P conditions. SDW: shoot dry weight; SP: shoot P concentration; SPA: shoot P accumulation. The correlation coefficients of natural populations under +P (0.5 mM KH2PO4) and -P (0.005 mM KH2PO4) conditions were listed in the upper right and lower left of the table, respectively. ns: not significant; *, **and *** significant at 0.05, 0.01 and 0.001 probability levels, respectively. [file 12864_2020_7143_MOESM2_ESM.xlsx]

## Sheet: Table S1
Additional file 2: Table S1. Correlation coefficients of three P-efficiency traits in natural population under two P conditions.
Traits	SDW	SP	SPA
SDW	1	-0.34***	0.79***
SP	-0.24***	1	0.22**
SPA	0.71***	0.46***	1
SDW: shoot dry weight; SP: shoot P concentration; SPA: shoot P accumulation.
The correlation coefficients of natural populations under +P (0.5 mM KH2PO4) and -P (0.005 mM KH2PO4) conditions were listed in the upper right and lower left of the table, respectively.
ns: not significant; *, **and *** significant at 0.05, 0.01 and 0.001 probability levels, respectively.
