# Supplementary material for: Identification of loci and candidate gene GmSPX-RING1 responsible for phosphorus efficiency in soybean via genome-wide association analysis
Source: BMC Genomics. 2020 Oct 19;21:725. doi: 10.1186/s12864-020-07143-3 (PMC7574279; doi:10.1186/s12864-020-07143-3)
Supplement: Supplementary file 5 — Additional file 5: Table S2. Details of SNPs significantly associated with two P efficiency-related traits in only one hydroponic experiments. SDWP: shoot dry weight under +P condition, SDWM: shoot dry weight under -P condition, SDWR: the ratio of shoot dry weight under -P condition to +P condition; SPP: shoot P concentration under +P condition, SPM: shoot P concentration under -P condition, SPR: the ratio of shoot P concentration under -P condition to +P condition; SPAP: shoot P accumulation under +P condition, SPAM: shoot P accumulation under -P condition, SPAR: the ratio of shoot P accumulation under -P condition to +P condition. Chr.: chromosome; P value: significant at P ≤ 4.82 × 10− 6; R2: percentage of phenotypic variation explained by the SNP; Exp.: experiment; E1/E2: first/second independent hydroponic culture. Mean: average of the two experiments. [file 12864_2020_7143_MOESM5_ESM.xlsx]

## Sheet: Table S2
Additional file 5: Table S2. Details of SNPs significantly associated with two P efficiency-related traits in only one hydroponic experiments.
Marker	Chr.	Position	P value	R2	Exp.	Trait
AX-93793045	11	18118482	2.11069e-06	6.35	Mean	SDWM
AX-93793343	11	15637567	2.66369e-06	6.21	Mean	SDWM
AX-93793408	11	15446698	3.16455e-06	6.11	Mean	SDWM
AX-94089849	11	17015990	4.27584e-06	5.96	Mean	SDWM
AX-94090040	11	15617814	3.27072e-06	6.1	Mean	SDWM
AX-94090077	11	15541469	8.82974e-07	6.85	Mean	SDWM
AX-94090080	11	15535975	4.13102e-06	5.96	Mean	SDWM
AX-93639745	11	18603264	2.61626e-06	7.01	E2	SDWM
AX-93792869	11	18606351	2.61626e-06	7.01	E2	SDWM
AX-93792871	11	18602248	2.33647e-06	7.08	E2	SDWM
AX-93792874	11	18590400	3.46423e-06	6.83	E2	SDWM
AX-93792876	11	18584493	4.66646e-06	6.64	E2	SDWM
AX-93792886	11	18552764	2.55281e-06	7.02	E2	SDWM
AX-93793043	11	18123842	4.5798e-06	6.65	E2	SDWM
AX-93793055	11	18101449	3.44781e-06	6.83	E2	SDWM
AX-93793056	11	18098166	4.38353e-06	6.68	E2	SDWM
AX-93793064	11	18080228	4.5798e-06	6.65	E2	SDWM
AX-93793066	11	18067199	3.69016e-06	6.79	E2	SDWM
AX-93793070	11	18050585	2.36989e-06	7.07	E2	SDWM
AX-93793098	11	17862936	4.07231e-06	6.72	E2	SDWM
AX-93793113	11	17659516	4.39654e-06	6.67	E2	SDWM
AX-93793114	11	17636762	4.5798e-06	6.65	E2	SDWM
AX-93793116	11	17625322	4.6785e-06	6.63	E2	SDWM
AX-93793127	11	17507988	3.01283e-06	6.92	E2	SDWM
AX-93793128	11	17457105	4.5798e-06	6.65	E2	SDWM
AX-93793130	11	17444567	4.07231e-06	6.72	E2	SDWM
AX-93793135	11	17407340	4.5798e-06	6.65	E2	SDWM
AX-93793137	11	17370374	4.07231e-06	6.72	E2	SDWM
AX-93793145	11	17246694	4.5798e-06	6.65	E2	SDWM
AX-93793146	11	17219253	4.5798e-06	6.65	E2	SDWM
AX-93793150	11	17166397	4.39654e-06	6.67	E2	SDWM
AX-93793156	11	17099608	4.5798e-06	6.65	E2	SDWM
AX-93793159	11	17014568	3.3673e-06	6.84	E2	SDWM
AX-93793175	11	16809114	3.57049e-06	6.81	E2	SDWM
AX-93793181	11	16726972	4.5798e-06	6.65	E2	SDWM
AX-93793185	11	16683417	2.74139e-06	6.98	E2	SDWM
AX-93793186	11	16677666	3.90929e-06	6.75	E2	SDWM
AX-93793188	11	16636873	3.80231e-06	6.77	E2	SDWM
AX-93793194	11	16558134	4.39654e-06	6.67	E2	SDWM
AX-93793198	11	16495097	4.5798e-06	6.65	E2	SDWM
AX-93793203	11	16339361	3.90929e-06	6.75	E2	SDWM
AX-93793207	11	16310819	4.5798e-06	6.65	E2	SDWM
AX-93793216	11	16179450	4.07231e-06	6.72	E2	SDWM
AX-93793233	11	15995669	3.90929e-06	6.75	E2	SDWM
AX-93793236	11	15981216	4.07231e-06	6.72	E2	SDWM
AX-93793239	11	15959227	4.55852e-06	6.65	E2	SDWM
AX-93793242	11	15948085	4.5798e-06	6.65	E2	SDWM
AX-93793243	11	15946636	4.5798e-06	6.65	E2	SDWM
AX-93935907	11	18657407	2.14477e-06	7.13	E2	SDWM
AX-93959337	11	16745488	4.5798e-06	6.65	E2	SDWM
AX-94089522	11	18018900	1.89404e-06	7.21	E2	SDWM
AX-94089524	11	18023907	2.01268e-06	7.18	E2	SDWM
AX-94089561	11	18634668	2.27321e-06	7.1	E2	SDWM
AX-94089562	11	18633977	2.50185e-06	7.04	E2	SDWM
AX-94089563	11	18631336	2.08764e-06	7.15	E2	SDWM
AX-94089571	11	18604033	3.56122e-06	6.81	E2	SDWM
AX-94089574	11	18600208	2.61626e-06	7.01	E2	SDWM
AX-94089586	11	18565707	2.55799e-06	7.02	E2	SDWM
AX-94089590	11	18553023	2.61626e-06	7.01	E2	SDWM
AX-94089723	11	18195192	3.99759e-06	6.74	E2	SDWM
AX-94089726	11	18184482	6.97513e-07	7.86	E2	SDWM
AX-94089729	11	18171380	4.3053e-06	6.69	E2	SDWM
AX-94089741	11	18126958	3.46765e-06	6.83	E2	SDWM
AX-94089749	11	18112951	1.1057e-06	7.56	E2	SDWM
AX-94089761	11	18093479	3.43717e-06	6.83	E2	SDWM
AX-94089762	11	18090236	4.07326e-06	6.72	E2	SDWM
AX-94089773	11	18032182	4.5798e-06	6.65	E2	SDWM
AX-94089797	11	17817597	4.5798e-06	6.65	E2	SDWM
AX-94089816	11	17530645	3.3673e-06	6.92	E2	SDWM
AX-94089825	11	17437183	4.5798e-06	6.65	E2	SDWM
AX-94089829	11	17405057	4.07231e-06	6.72	E2	SDWM
AX-94089831	11	17369312	4.33804e-06	6.68	E2	SDWM
AX-94089841	11	17183264	4.5798e-06	6.65	E2	SDWM
AX-94089844	11	17141807	3.46615e-06	6.83	E2	SDWM
AX-94089852	11	17008844	4.5798e-06	6.65	E2	SDWM
AX-94089854	11	17001487	3.3673e-06	6.84	E2	SDWM
AX-94089867	11	16844297	4.5798e-06	6.65	E2	SDWM
AX-94089869	11	16805315	4.07231e-06	6.72	E2	SDWM
AX-94089890	11	16524126	3.81581e-06	6.76	E2	SDWM
AX-94089892	11	16497583	4.5798e-06	6.65	E2	SDWM
AX-94089900	11	16313880	4.5798e-06	6.65	E2	SDWM
AX-94089905	11	16219064	4.5798e-06	6.65	E2	SDWM
AX-94089907	11	16200146	4.5798e-06	6.65	E2	SDWM
AX-94089908	11	16198943	4.5798e-06	6.65	E2	SDWM
AX-94089919	11	16087630	4.31981e-06	6.69	E2	SDWM
AX-94089920	11	16060609	4.5798e-06	6.65	E2	SDWM
AX-94089932	11	15967977	4.33604e-06	6.68	E2	SDWM
AX-94089935	11	15949473	4.5798e-06	6.65	E2	SDWM
AX-94089940	11	15934765	4.5798e-06	6.65	E2	SDWM
AX-94089943	11	15929777	3.61392e-06	6.8	E2	SDWM
AX-94089947	11	15909621	4.5798e-06	6.65	E2	SDWM
AX-93636676	10	1572561	4.4524e-07	11.14	Mean	SPP
AX-93774164	10	1564725	7.78013e-07	10.64	Mean	SPP
AX-93774172	10	1580644	6.58981e-07	10.79	Mean	SPP
AX-94070732	10	1560984	8.59792e-07	10.56	Mean	SPP
AX-94070733	10	1564304	6.58981e-07	10.79	Mean	SPP
AX-94070735	10	1566230	6.58981e-07	10.79	Mean	SPP
AX-94070736	10	1569429	3.85873e-06	9.23	Mean	SPP
AX-94070739	10	1574266	8.59792e-07	10.56	Mean	SPP
AX-94070740	10	1576510	6.58981e-07	10.79	Mean	SPP
AX-94070741	10	1577705	6.64181e-07	10.79	Mean	SPP
AX-94070742	10	1579951	6.22819e-07	10.84	Mean	SPP
AX-94268221	10	1586748	4.4524e-07	11.14	Mean	SPP
AX-94285088	10	1575712	4.4524e-07	11.14	Mean	SPP
AX-94029729	6	38733756	3.35149e-06	9.66	E2	SPP
AX-93636657	10	1498387	7.7427e-07	10.99	E2	SPP
AX-93774126	10	1485231	3.3216e-06	9.67	E2	SPP
AX-93774129	10	1489771	8.17447e-07	10.94	E2	SPP
AX-93774137	10	1506017	7.7427e-07	10.99	E2	SPP
AX-93774157	10	1553211	2.96079e-06	9.77	E2	SPP
AX-93774190	10	1619891	2.40897e-06	9.96	E2	SPP
AX-93774191	10	1621052	8.78079e-07	10.88	E2	SPP
AX-94070692	10	1489223	2.75436e-07	11.95	E2	SPP
AX-94070697	10	1498141	7.7427e-07	10.99	E2	SPP
AX-94070698	10	1499014	1.33999e-06	10.49	E2	SPP
AX-94070709	10	1522884	3.66086e-06	9.58	E2	SPP
AX-94070723	10	1545742	4.12229e-06	9.47	E2	SPP
AX-94070757	10	1615352	2.2935e-06	10	E2	SPP
AX-93636685	10	1592679	3.88257e-06	10.28	Mean	SPR
AX-93932874	10	1627680	1.20267e-06	11.42	Mean	SPR
SDWP: shoot dry weight under +P condition, SDWM: shoot dry weight under -P condition;
SPP: shoot P concentration under +P condition, SPM: shoot P concentration under -P condition, SPR: ratio of shoot P concentration under -P condition to +P condition;
SPAP: shoot P accumulation under +P condition, SPAM: shoot P accumulation under -P condition, SPAR: ratio of shoot P accumulation under -P condition to +P condition;
Chr.: chromosome;
P value: significant at P ≤ 4.82×10-6;
R2: percentage of phenotypic variation explained by the SNP;
Exp.: experiment; E1/E2: first/second independent hydroponic culture. Mean: average of the two experiments.
