# Supplementary material for: Identification of loci and candidate gene GmSPX-RING1 responsible for phosphorus efficiency in soybean via genome-wide association analysis
Source: BMC Genomics. 2020 Oct 19;21:725. doi: 10.1186/s12864-020-07143-3 (PMC7574279; doi:10.1186/s12864-020-07143-3)
Supplement: Supplementary file 10 — Additional file 10: Table S3. Geographic origins of 211 soybean accessions. [file 12864_2020_7143_MOESM10_ESM.xlsx]

## Sheet: Table S3
Additional file 10: Table S3. Geographic origins of 211 soybean accessions.
Number	Accession	Origins	Ecotype
1	NJAU_C001	Nanjing	Improved
2	NJAU_C002	Nanjing	Improved
3	NJAU_C003	Yichang	landrace
4	NJAU_C004	Shanxi	landrace
5	NJAU_C005	Jiangxi	landrace
6	NJAU_C006	Jurong	landrace
7	NJAU_C007	Fengxian	landrace
8	NJAU_C008	He'nan	landrace
9	NJAU_C009	He'nan	landrace
10	NJAU_C010	Sichuan	landrace
11	NJAU_C012	Hubei	landrace
12	NJAU_C013	Guangdong	landrace
13	NJAU_C014	Zhenjiang	landrace
14	NJAU_C015	Jiangsu	landrace
15	NJAU_C016	Zhejiang	landrace
16	NJAU_C017	He'nan	landrace
17	NJAU_C018	Guizhou	landrace
18	NJAU_C019	Zhejiang	landrace
19	NJAU_C020	Zhejiang	landrace
20	NJAU_C021	Shanxi	landrace
21	NJAU_C022	Fujian	landrace
22	NJAU_C023	Jiangsu	landrace
23	NJAU_C024	Shanghai	landrace
24	NJAU_C025	Jiangxi	landrace
25	NJAU_C026	Yushan	landrace
26	NJAU_C027	Shiquan	landrace
27	NJAU_C028	Fujian	landrace
28	NJAU_C029	Daan	landrace
29	NJAU_C030	Jiangsu	landrace
30	NJAU_C031	Jiangxi	landrace
31	NJAU_C032	Guangxi	landrace
32	NJAU_C033	Hebei	landrace
33	NJAU_C034	Hubei	landrace
34	NJAU_C035	Neimenggu	landrace
35	NJAU_C036	Jiangxi	landrace
36	NJAU_C037	Guangxi	landrace
37	NJAU_C038	Sichuan	landrace
38	NJAU_C039	Jiangsu	landrace
39	NJAU_C040	Sichuan	landrace
40	NJAU_C041	Hubei	landrace
41	NJAU_C043	Hunan	landrace
42	NJAU_C044	Jiangxi	landrace
43	NJAU_C045	Jiangsu	Improved
44	NJAU_C046	Huaiyin	landrace
45	NJAU_C047	Yunnan	landrace
46	NJAU_C048	Shanghai	-
47	NJAU_C049	Yunnan	landrace
48	NJAU_C050	Liaoning	landrace
49	NJAU_C051	Hubei	landrace
50	NJAU_C052	Jiangxi	landrace
51	NJAU_C053	Jiangxi	landrace
52	NJAU_C054	Guangdong	landrace
53	NJAU_C055	Guangxi	landrace
54	NJAU_C056	-	landrace
55	NJAU_C057	-	landrace
56	NJAU_C058	Jiangsu	landrace
57	NJAU_C059	Jilin	landrace
58	NJAU_C060	Guizhou	landrace
59	NJAU_C061	Yuncheng	landrace
60	NJAU_C062	Heilongjiang	landrace
61	NJAU_C063	Lingqiu	landrace
62	NJAU_C064	Zhenba	landrace
63	NJAU_C065	Hebei	landrace
64	NJAU_C066	Jiangxi	landrace
65	NJAU_C067	Shanxi	landrace
66	NJAU_C068	Guangdong	landrace
67	NJAU_C069	Guangdong	landrace
68	NJAU_C070	Guangxi	landrace
69	NJAU_C071	Huaiyin	landrace
70	NJAU_C072	Yunnan	landrace
71	NJAU_C073	Yunhe	landrace
72	NJAU_C074	Feixi	landrace
73	NJAU_C075	Jiangxi	landrace
74	NJAU_C076	Sichuan	landrace
75	NJAU_C077	Sichuan	landrace
76	NJAU_C078	Jiangxi	landrace
77	NJAU_C079	Liaoning	landrace
78	NJAU_C080	Guangdong	landrace
79	NJAU_C081	Hunan	landrace
80	NJAU_C082	Shanghai	landrace
81	NJAU_C083	Hunan	landrace
82	NJAU_C084	Gaozhou	-
83	NJAU_C085	Huangbei	landrace
84	NJAU_C086	Jiangxi	landrace
85	NJAU_C087	Hunan	landrace
86	NJAU_C088	Anhui	landrace
87	NJAU_C089	Hubei	landrace
88	NJAU_C090	-	landrace
89	NJAU_C091	Zhejiang	landrace
90	NJAU_C092	Jiangxi	landrace
91	NJAU_C093	He'nan	landrace
92	NJAU_C094	Brazil	landrace
93	NJAU_C095	Xinchang	landrace
94	NJAU_C096	Jiangsu	landrace
95	NJAU_C097	-	-
96	NJAU_C098	Jiangsu	Improved
97	NJAU_C099	-	Improved
98	NJAU_C100	Jiangsu	Improved
99	NJAU_C101	Beijing	Improved
100	NJAU_C102	Wenshang	landrace
101	NJAU_C103	Heilongjiang	Improved
102	NJAU_C104	Liaoning	Improved
103	NJAU_C105	Shanghai	landrace
104	NJAU_C106	Shanxi	Improved
105	NJAU_C107	Shangqiu	landrace
106	NJAU_C108	He'nan	landrace
107	NJAU_C109	He'nan	landrace
108	NJAU_C110	Hunan	landrace
109	NJAU_C111	Zhejiang	landrace
110	NJAU_C112	Fujian	landrace
111	NJAU_C113	Hubei	landrace
112	NJAU_C114	Shandong	landrace
113	NJAU_C115	Liaoning	landrace
114	NJAU_C116	Jilin	landrace
115	NJAU_C117	Guangdong	landrace
116	NJAU_C118	Liaoning	landrace
117	NJAU_C119	Chongqing	landrace
118	NJAU_C120	-	landrace
119	NJAU_C121	Jiyuan	landrace
120	NJAU_C123	Juye	landrace
121	NJAU_C124	Guizhou	landrace
122	NJAU_C125	Xuchang	landrace
123	NJAU_C126	He'nan	landrace
124	NJAU_C127	He'nan	landrace
125	NJAU_C128	Shandong	landrace
126	NJAU_C129	Hebei	landrace
127	NJAU_C130	Shandong	Improved
128	NJAU_C131	Liaoning	landrace
129	NJAU_C132	He'nan	landrace
130	NJAU_C133	Anhui	-
131	NJAU_C135	-	-
132	NJAU_C137	Kanagawa	landrace
133	NJAU_C138	Hubei	Improved
134	NJAU_C139	Fujian	landrace
135	NJAU_C140	American	landrace
136	NJAU_C141	Hebei	landrace
137	NJAU_C142	Guizhou	landrace
138	NJAU_C143	Shandong	landrace
139	NJAU_C144	Nanjing	-
140	NJAU_C145	Guanyun	landrace
141	NJAU_C146	Jiangsu	landrace
142	NJAU_C147	Jiangsu	landrace
143	NJAU_C148	Shandong	landrace
144	NJAU_C149	Shandong	landrace
145	NJAU_C150	Guangdong	landrace
146	NJAU_C151	Shanxi	landrace
147	NJAU_C152	Jilin	landrace
148	NJAU_C153	Yixian	landrace
149	NJAU_C154	Jiangxi	landrace
150	NJAU_C155	Shandong	landrace
151	NJAU_C156	Guangxi	landrace
152	NJAU_C157	Jiangxi	landrace
153	NJAU_C158	Tong'an	landrace
154	NJAU_C159	Binhai	landrace
155	NJAU_C160	Jingde	landrace
156	NJAU_C161	Fushun	landrace
157	NJAU_C162	Guizhou	landrace
158	NJAU_C163	Jiangsu	landrace
159	NJAU_C164	Shandong	Improved
160	NJAU_C165	Hubei	Improved
161	NJAU_C166	Liaoning	Improved
162	NJAU_C167	Yunnan	landrace
163	NJAU_C168	He'nan	-
164	NJAU_C169	-	landrace
165	NJAU_C171	Hubei	landrace
166	NJAU_C172	Hunan	landrace
167	NJAU_C173	Hubei	Improved
168	NJAU_C174	Shanxi	Improved
169	NJAU_C175	Guizhou	landrace
170	NJAU_C176	Guizhou	landrace
171	NJAU_C177	Jiangsu	landrace
172	NJAU_C178	Wuchang	landrace
173	NJAU_C179	Jiangxi	landrace
174	NJAU_C180	Guangxi	landrace
175	NJAU_C181	Guangxi	landrace
176	NJAU_C182	Hebei	landrace
177	NJAU_C183	Sichuan	landrace
178	NJAU_C184	Jiangxi	landrace
179	NJAU_C185	Jiangsu	Improved
180	NJAU_C186	Guizhou	Improved
181	NJAU_C187	Dapu	landrace
182	NJAU_C188	Shanxi	landrace
183	NJAU_C189	Jiangsu	Improved
184	NJAU_C190	Hubei	Improved
185	NJAU_C191	Taiwan	landrace
186	NJAU_C193	He'nan	-
187	NJAU_C194	Jiangsu	landrace
188	NJAU_C195	He'nan	landrace
189	NJAU_C196	Shanxi	Improved
190	NJAU_C197	Sichuan	landrace
191	NJAU_C198	Hubei	landrace
192	NJAU_C199	Hubei	landrace
193	NJAU_C200	-	landrace
194	NJAU_C201	American	landrace
195	NJAU_C202	Japan	landrace
196	NJAU_C203	Anhui	landrace
197	NJAU_C204	Anhui	landrace
198	NJAU_C205	Jiangsu	landrace
199	NJAU_C206	Zhejiang	landrace
200	NJAU_C207	Illinois	landrace
201	NJAU_C208	Jiangsu	landrace
202	NJAU_C209	Jiangsu	landrace
203	NJAU_C211	American	landrace
204	NJAU_C212	American	landrace
205	NJAU_C213	Jiangsu	landrace
206	NJAU_C214	Shandong	landrace
207	NJAU_C215	American	landrace
208	NJAU_C216	American	landrace
209	NJAU_C217	-	landrace
210	NJAU_C218	Anhui	landrace
211	NJAU_C219	He'nan	Improved
Origins: Name of the places where the accessions from, including country, province, city or county names.
