# Supplementary material for: Identification of loci and candidate gene GmSPX-RING1 responsible for phosphorus efficiency in soybean via genome-wide association analysis
Source: BMC Genomics. 2020 Oct 19;21:725. doi: 10.1186/s12864-020-07143-3 (PMC7574279; doi:10.1186/s12864-020-07143-3)
Supplement: Supplementary file 11 — Additional file 11: Table S4. Primers used in this study. [file 12864_2020_7143_MOESM11_ESM.xlsx]

## Sheet: Table S4
Additional file 11: Table S4. Primers used in this study.
Primers		Sequence 5'-3'	Note
Glyma.10g018800-qRT-PCR	F	CATGCGGCCACATATTCTGC	qRT-PCR
	R	TCTGAAGCCTTTGCTCCCAG
Glyma.10g018200-qRT-PCR	F	AGGGACAAGAGCAAGATCACC
	R	CCCTCGTTCTCAGCGATGTT
Tublin	F	GGAGTTCACAGAGGCAGAG
	R	CACTTACGCATCACATAGCA
Glyma.10g018800 (containing partial UTR regions)	F	CTACCACCAAAGCATGAAGT	Gene coloning
	R	CGAATAGGGAAATGAAAGAG
Glyma.10g018800 (CE Entry Vector)	F	GGATCTTCCAGAGATATGAAGTTCTGCAAGACCTACCAGC
	R	CTGCCGTTCGACGATTTAGATGCCCATGAACGCCCTACAC
Glyma.10g018800-OE	F	CAGGTCGACTCTAGAGGATCCGCCACCATGAAGTTCTGCAAGACCTACCAGC	Overexpression vector construction
	R	GGGAAATTCGAGCTCGGTACCTTAGATGCCCATGAACGCCCTACAC
Glyma.10g018800-RNAi	F	GGGGACAAGTTTGTACAAAAAAGCAGGCTCCAGTGTGCGATGGGACCTTTT	RNAi vector construction
	R	GGGGACCACTTTGTACAAGAAAGCTGGGTGCCATCAAACAGTGCGGATGC
Glyma.10g018800-pSuper1300	F	CTAGTCTAGAATGAAGTTCTGCAAGACCTACCAGC	Subcellular localization
	R	CGGGGTACCGATGCCCATGAACGCCCTACAC
